# Supplementary material for: Double‐blind, placebo‐controlled study of lurasidone monotherapy for the treatment of bipolar I depression
Source: Psychiatry Clin Neurosci. 2020 Sep 24;74(12):635–44. doi: 10.1111/pcn.13137 (PMC7756283; doi:10.1111/pcn.13137)
Supplement: Supplementary file 1 — Supplemental Table S1. Individual Montgomery–Åsberg Depression Rating Scale (MADRS) Item Score and MADRS‐6 subscale: Change from baseline to Week 6 (intent‐to‐treat population, mixed effects model for repeated measures). [file PCN-74-635-s001.xlsx]

## Sheet: Sup table1
	Table. S1
	Individual MADRS Item Score and MADRS-6 subscale- Change from Baseline at Week 6 (intent-to-treat population, MMRM)
		Lurasidone 20-60 mg/day (N=182)				Lurasidone 80-120 mg/day (N=169)				Placebo (N=171)
	MADRS Item	Baseline (SD)	LS Mean Change (SE)	Effect size	p-value (vs Placebo)	Baseline (SD)	LS Mean Change (SE)	Effect size	p-value (vs Placebo)	Baseline (SD)	LS Mean Change (SE)
	Apparent sadness	3.8 (0.90)	-1.8 (0.10)	0.330	0.004**	3.8 (0.84)	-1.7 (0.11)	0.237	0.042*	3.8 (0.87)	-1.4 (0.11)
	Reported sadness	4.0 (0.85)	-1.8 (0.10)	0.247	0.029*	4.0 (0.76)	-1.7 (0.11)	0.200	0.085	4.0 (0.80)	-1.4 (0.11)
	Inner tension	3.0 (1.19)	-1.4 (0.10)	0.331	0.004**	2.9 (1.08)	-1.2 (0.10)	0.238	0.042*	3.0 (1.02)	-0.9 (0.10)
	Reduced sleep	3.3 (1.38)	-1.5 (0.12)	0.267	0.019*	3.3 (1.36)	-1.5 (0.12)	0.266	0.023*	3.4 (1.41)	-1.1 (0.12)
	Reduced appetite	2.4 (1.61)	-1.3 (0.10)	0.125	0.272	2.3 (1.50)	-1.1 (0.11)	0.01	0.93	2.6 (1.51)	-1.2 (0.11)
	Concentration difficulties	3.5 (0.96)	-1.4 (0.10)	0.107	0.34	3.7 (0.88)	-1.3 (0.11)	0.092	0.427	3.6 (0.92)	-1.2 (0.11)
	Lassitude	3.5 (0.90)	-1.5 (0.10)	0.276	0.015*	3.6 (0.95)	-1.3 (0.10)	0.126	0.278	3.6 (1.01)	-1.2 (0.10)
	Inability to feel	3.5 (1.03)	-1.5 (0.10)	0.261	0.021*	3.5 (0.97)	-1.4 (0.11)	0.225	0.052	3.5 (0.98)	-1.1 (0.11)
	Pessimistic thoughts	2.6 (1.13)	-1.3 (0.09)	0.250	0.027*	2.6 (1.10)	-1.1 (0.10)	0.15	0.195	2.6 (1.08)	-1.0 (0.10)
	Suicidal thoughts	0.8 (0.87)	-0.4 (0.05)	0.163	0.154	0.9 (0.92)	-0.3 (0.06)	0.056	0.633	0.8 (0.81)	-0.3 (0.06)
	MADRS-6 subscale	20.5 (3.62)	-9.1 (0.46)	0.358	0.001**	20.5 (3.27)	-8.4 (0.49)	0.24	0.037*	20.5 (3.53)	-7.0 (0.49)
	LS; Least Square, MADRS; Montgomery–Asberg Depression Rating Scale, MMRM; Mixed Model for Repeated Measures, SD; standard deviation, SE; standard error
	Note: LS mean change, SE, and p-values are based on a MMRM of the change from baseline score, with fixed effects for pooled center, visit as a categorical variable, baseline score, treatment, and treatment by visit interaction, assuming an unstructured covariance matrix.
	Effect size at Week 6 is the absolute value of the LS mean difference from placebo divided by the model estimate of the standard deviation (the square root of the variance estimate for Week 6, obtained from the SAS-estimated R matrix).
	Higher observed MADRS scores indicate greater severity.
	MADRS-6 subscale; the core depressive symptoms (as assessed by the MADRS items; apparent sadness, reported sadness, inner tension, lassitude, inability to feel, and pessimistic thoughts)
	*p<0.05; **p<0.01, vs placebo (No adjustments for multiple comparisons)
